# Supplementary material for: New Mitochondrial Genomes of Ithonidae (Neuroptera) and Higher Phylogenetic Implications
Source: Insects. 2024 Nov 27;15(12):933. doi: 10.3390/insects15120933 (PMC11677771; doi:10.3390/insects15120933)
Supplement: Supplementary file 1 [file insects-15-00933-s001.zip]

Archive with 4 entries (4 files):
- Figure S1.tif
- Figure S2.tif
- Figure S3.tif
- Table S1-11.pdf
